# Supplementary material for: Development of a New Binary Matrix for the Comprehensive Analysis of Lipids and Pigments in Micro- and Macroalgae Using MALDI-ToF/ToF Mass Spectrometry
Source: Int J Mol Sci. 2024 May 29;25(11):5919. doi: 10.3390/ijms25115919 (PMC11172705; doi:10.3390/ijms25115919)
Supplement: Supplementary file 1 [file ijms-25-05919-s001.zip]

Archive with 1 entries (1 files):
- ijms-3014863-supplementary.pdf
